# Supplementary material for: Light-Sheet Fluorescence Imaging Reveals Three-Dimensional Amyloid Burden Reduction Following Five Weeks of Swimming Exercise in Alzheimer’s Mouse
Source: Int J Mol Sci. 2025 Jan 31;26(3):1249. doi: 10.3390/ijms26031249 (PMC11818873; doi:10.3390/ijms26031249)
Supplement: Supplementary file 1 [file ijms-26-01249-s001.zip]

Archive with 11 entries (7 files):
- ijms-3439949-supplementary/
- ijms-3439949-supplementary/ijms-3439949-supplementary.pdf
- ijms-3439949-supplementary/Videos/
- ijms-3439949-supplementary/Videos/.DS_Store
- ijms-3439949-supplementary/Videos/1.eVideo_MacroLSFM_swim group.mp4
- ijms-3439949-supplementary/Videos/2.eVideo_MacroLSFM_control group.mp4
- ijms-3439949-supplementary/__MACOSX/
- ijms-3439949-supplementary/__MACOSX/Videos/
- ijms-3439949-supplementary/__MACOSX/Videos/._.DS_Store
- ijms-3439949-supplementary/__MACOSX/Videos/._1.eVideo_MacroLSFM_swim group.mp4
- ijms-3439949-supplementary/__MACOSX/Videos/._2.eVideo_MacroLSFM_control group.mp4
